# Supplementary material for: Changes in Viral Dynamics Following the Legal Relaxation of COVID‐19 Mitigation Measures in Japan From Children to Adults: A Single Center Study, 2020–2023
Source: Influenza Other Respir Viruses. 2024 Mar 21;18(3):e13278. doi: 10.1111/irv.13278 (PMC10957242; doi:10.1111/irv.13278)
Supplement: Supplementary file 4 — Table S2. Age class and pathogens [file IRV-18-e13278-s003.xlsx]

## Sheet: Sheet1
Supplementary Table 2. Age class and pathogens
Characteristic	Age class: less than 2					Age class: 3-10					Age class: 11-20					Age class: 21-30					Age class: 31-40					Age class: 41-50					Age class: 51-60					Age class: 61-70					Age class: 71-80					Age class: 81-90
	Before, N = 1,070	95% CI1	After, N = 340	95% CI1	p-value2	Before, N = 963	95% CI1	After, N = 271	95% CI1	p-value2	Before, N = 770	95% CI1	After, N = 87	95% CI1	p-value2	Before, N = 1,306	95% CI1	After, N = 77	95% CI1	p-value2	Before, N = 1,250	95% CI1	After, N = 83	95% CI1	p-value2	Before, N = 1,068	95% CI1	After, N = 42	95% CI1	p-value2	Before, N = 1,239	95% CI1	After, N = 48	95% CI1	p-value2	Before, N = 1,652	95% CI1	After, N = 54	95% CI1	p-value2	Before, N = 2,843	95% CI1	After, N = 132	95% CI1	p-value2	Before, N = 2,589	95% CI1	After, N = 86	95% CI1
Adenovirus, n (%)	71 (6.6%)	5.3% - 8.3%	27 (7.9%)	5.5% - 11.3%	0.4	26 (2.7%)	1.8% - 3.9%	18 (6.6%)	4.2% - 10.3%	0.002	2 (0.3%)	0.1% - 0.9%	0 (0%)	0% - 4.2%	>0.9	8 (0.6%)	0.3% - 1.2%	0 (0%)	0% - 4.8%	>0.9	6 (0.5%)	0.2% - 1%	1 (1.2%)	0.2% - 6.5%	0.4	0 (0%)	0% - 0.4%	0 (0%)	0% - 8.4%	NA	2 (0.2%)	0% - 0.6%	0 (0%)	0% - 7.4%	>0.9	4 (0.2%)	0.1% - 0.6%	0 (0%)	0% - 6.6%	>0.9	3 (0.1%)	0% - 0.3%	0 (0%)	0% - 2.8%	>0.9	3 (0.1%)	0% - 0.3%	0 (0%)	0% - 4.3%
B.parapert, n (%)	0 (0%)	0% - 0.4%	7 (2.1%)	1% - 4.2%	<0.001	0 (0%)	0% - 0.4%	10 (3.7%)	2% - 6.7%	<0.001	0 (0%)	0% - 0.5%	0 (0%)	0% - 4.2%	NA	0 (0%)	0% - 0.3%	0 (0%)	0% - 4.8%	NA	0 (0%)	0% - 0.3%	0 (0%)	0% - 4.4%	NA	0 (0%)	0% - 0.4%	0 (0%)	0% - 8.4%	NA	0 (0%)	0% - 0.3%	0 (0%)	0% - 7.4%	NA	1 (<0.1%)	0% - 0.3%	0 (0%)	0% - 6.6%	>0.9	0 (0%)	0% - 0.1%	0 (0%)	0% - 2.8%	NA	0 (0%)	0% - 0.1%	0 (0%)	0% - 4.3%
B.pertussi, n (%)	0 (0%)	0% - 0.4%	0 (0%)	0% - 1.1%	NA	0 (0%)	0% - 0.4%	0 (0%)	0% - 1.4%	NA	0 (0%)	0% - 0.5%	0 (0%)	0% - 4.2%	NA	0 (0%)	0% - 0.3%	0 (0%)	0% - 4.8%	NA	0 (0%)	0% - 0.3%	0 (0%)	0% - 4.4%	NA	0 (0%)	0% - 0.4%	0 (0%)	0% - 8.4%	NA	0 (0%)	0% - 0.3%	0 (0%)	0% - 7.4%	NA	0 (0%)	0% - 0.2%	0 (0%)	0% - 6.6%	NA	0 (0%)	0% - 0.1%	0 (0%)	0% - 2.8%	NA	0 (0%)	0% - 0.1%	0 (0%)	0% - 4.3%
C.pneumo, n (%)	0 (0%)	0% - 0.4%	0 (0%)	0% - 1.1%	NA	0 (0%)	0% - 0.4%	0 (0%)	0% - 1.4%	NA	0 (0%)	0% - 0.5%	0 (0%)	0% - 4.2%	NA	0 (0%)	0% - 0.3%	0 (0%)	0% - 4.8%	NA	0 (0%)	0% - 0.3%	0 (0%)	0% - 4.4%	NA	0 (0%)	0% - 0.4%	0 (0%)	0% - 8.4%	NA	0 (0%)	0% - 0.3%	0 (0%)	0% - 7.4%	NA	0 (0%)	0% - 0.2%	0 (0%)	0% - 6.6%	NA	0 (0%)	0% - 0.1%	0 (0%)	0% - 2.8%	NA	0 (0%)	0% - 0.1%	0 (0%)	0% - 4.3%
Corona229E, n (%)	0 (0%)	0% - 0.4%	0 (0%)	0% - 1.1%	NA	0 (0%)	0% - 0.4%	0 (0%)	0% - 1.4%	NA	0 (0%)	0% - 0.5%	0 (0%)	0% - 4.2%	NA	1 (<0.1%)	0% - 0.4%	0 (0%)	0% - 4.8%	>0.9	3 (0.2%)	0.1% - 0.7%	0 (0%)	0% - 4.4%	>0.9	1 (<0.1%)	0% - 0.5%	0 (0%)	0% - 8.4%	>0.9	0 (0%)	0% - 0.3%	0 (0%)	0% - 7.4%	NA	1 (<0.1%)	0% - 0.3%	0 (0%)	0% - 6.6%	>0.9	0 (0%)	0% - 0.1%	0 (0%)	0% - 2.8%	NA	0 (0%)	0% - 0.1%	0 (0%)	0% - 4.3%
CoronaHKU1, n (%)	12 (1.1%)	0.6% - 2%	0 (0%)	0% - 1.1%	0.082	18 (1.9%)	1.2% - 2.9%	0 (0%)	0% - 1.4%	0.019	1 (0.1%)	0% - 0.7%	0 (0%)	0% - 4.2%	>0.9	6 (0.5%)	0.2% - 1%	0 (0%)	0% - 4.8%	>0.9	7 (0.6%)	0.3% - 1.2%	0 (0%)	0% - 4.4%	>0.9	3 (0.3%)	0.1% - 0.8%	0 (0%)	0% - 8.4%	>0.9	1 (<0.1%)	0% - 0.5%	0 (0%)	0% - 7.4%	>0.9	1 (<0.1%)	0% - 0.3%	0 (0%)	0% - 6.6%	>0.9	0 (0%)	0% - 0.1%	0 (0%)	0% - 2.8%	NA	2 (<0.1%)	0% - 0.3%	1 (1.2%)	0.2% - 6.3%
CoronaNL63, n (%)	17 (1.6%)	1% - 2.5%	1 (0.3%)	0.1% - 1.6%	0.092	22 (2.3%)	1.5% - 3.4%	4 (1.5%)	0.6% - 3.7%	0.4	1 (0.1%)	0% - 0.7%	0 (0%)	0% - 4.2%	>0.9	3 (0.2%)	0.1% - 0.7%	1 (1.3%)	0.2% - 7%	0.2	4 (0.3%)	0.1% - 0.8%	0 (0%)	0% - 4.4%	>0.9	3 (0.3%)	0.1% - 0.8%	0 (0%)	0% - 8.4%	>0.9	2 (0.2%)	0% - 0.6%	0 (0%)	0% - 7.4%	>0.9	3 (0.2%)	0.1% - 0.5%	0 (0%)	0% - 6.6%	>0.9	1 (<0.1%)	0% - 0.2%	0 (0%)	0% - 2.8%	>0.9	1 (<0.1%)	0% - 0.2%	0 (0%)	0% - 4.3%
CoronaOC43, n (%)	44 (4.1%)	3.1% - 5.5%	4 (1.2%)	0.5% - 3%	0.009	26 (2.7%)	1.8% - 3.9%	1 (0.4%)	0.1% - 2.1%	0.02	4 (0.5%)	0.2% - 1.3%	0 (0%)	0% - 4.2%	>0.9	8 (0.6%)	0.3% - 1.2%	1 (1.3%)	0.2% - 7%	0.4	12 (1.0%)	0.6% - 1.7%	0 (0%)	0% - 4.4%	>0.9	2 (0.2%)	0.1% - 0.7%	1 (2.4%)	0.4% - 12.3%	0.11	3 (0.2%)	0.1% - 0.7%	0 (0%)	0% - 7.4%	>0.9	1 (<0.1%)	0% - 0.3%	0 (0%)	0% - 6.6%	>0.9	5 (0.2%)	0.1% - 0.4%	0 (0%)	0% - 2.8%	>0.9	5 (0.2%)	0.1% - 0.5%	0 (0%)	0% - 4.3%
SARS-CoV-2, n (%)	119 (11%)	9.4% - 13.1%	18 (5.3%)	3.4% - 8.2%	0.002	178 (18%)	16.2% - 21.1%	25 (9.2%)	6.3% - 13.3%	<0.001	162 (21%)	18.3% - 24.1%	19 (22%)	14.5% - 31.6%	0.9	212 (16%)	14.3% - 18.3%	12 (16%)	9.1% - 25.3%	0.9	158 (13%)	10.9% - 14.6%	11 (13%)	7.6% - 22.2%	0.9	116 (11%)	9.1% - 12.9%	4 (9.5%)	3.8% - 22.1%	>0.9	116 (9.4%)	7.9% - 11.1%	5 (10%)	4.5% - 22.2%	0.8	91 (5.5%)	4.5% - 6.7%	7 (13%)	6.4% - 24.4%	0.032	99 (3.5%)	2.9% - 4.2%	20 (15%)	10% - 22.2%	<0.001	136 (5.3%)	4.5% - 6.2%	9 (10%)	5.6% - 18.7%
hMPV, n (%)	23 (2.1%)	1.4% - 3.2%	17 (5.0%)	3.1% - 7.9%	0.006	34 (3.5%)	2.5% - 4.9%	22 (8.1%)	5.4% - 12%	0.001	1 (0.1%)	0% - 0.7%	2 (2.3%)	0.6% - 8%	0.029	3 (0.2%)	0.1% - 0.7%	0 (0%)	0% - 4.8%	>0.9	7 (0.6%)	0.3% - 1.2%	1 (1.2%)	0.2% - 6.5%	0.4	3 (0.3%)	0.1% - 0.8%	1 (2.4%)	0.4% - 12.3%	0.14	1 (<0.1%)	0% - 0.5%	2 (4.2%)	1.2% - 14%	0.004	8 (0.5%)	0.2% - 1%	2 (3.7%)	1% - 12.5%	0.038	3 (0.1%)	0% - 0.3%	5 (3.8%)	1.6% - 8.6%	<0.001	4 (0.2%)	0.1% - 0.4%	2 (2.3%)	0.6% - 8.1%
Rhin/Enter, n (%)	359 (34%)	30.8% - 36.4%	139 (41%)	35.8% - 46.2%	0.014	257 (27%)	24% - 29.6%	80 (30%)	24.4% - 35.2%	0.4	55 (7.1%)	5.5% - 9.2%	8 (9.2%)	4.7% - 17.1%	0.5	69 (5.3%)	4.2% - 6.6%	12 (16%)	9.1% - 25.3%	0.001	100 (8.0%)	6.6% - 9.6%	13 (16%)	9.4% - 25%	0.015	45 (4.2%)	3.2% - 5.6%	1 (2.4%)	0.4% - 12.3%	>0.9	19 (1.5%)	1% - 2.4%	2 (4.2%)	1.2% - 14%	0.2	30 (1.8%)	1.3% - 2.6%	5 (9.3%)	4% - 19.9%	0.004	33 (1.2%)	0.8% - 1.6%	1 (0.8%)	0.1% - 4.2%	>0.9	19 (0.7%)	0.5% - 1.1%	2 (2.3%)	0.6% - 8.1%
RSV, n (%)	120 (11%)	9.5% - 13.2%	93 (27%)	22.9% - 32.3%	<0.001	58 (6.0%)	4.7% - 7.7%	36 (13%)	9.8% - 17.8%	<0.001	1 (0.1%)	0% - 0.7%	2 (2.3%)	0.6% - 8%	0.029	5 (0.4%)	0.2% - 0.9%	5 (6.5%)	2.8% - 14.3%	<0.001	16 (1.3%)	0.8% - 2.1%	4 (4.8%)	1.9% - 11.7%	0.031	3 (0.3%)	0.1% - 0.8%	0 (0%)	0% - 8.4%	>0.9	5 (0.4%)	0.2% - 0.9%	3 (6.2%)	2.1% - 16.8%	0.002	4 (0.2%)	0.1% - 0.6%	3 (5.6%)	1.9% - 15.1%	<0.001	8 (0.3%)	0.1% - 0.6%	1 (0.8%)	0.1% - 4.2%	0.3	5 (0.2%)	0.1% - 0.5%	4 (4.7%)	1.8% - 11.4%
Influ_A/H2, n (%)	3 (0.3%)	0.1% - 0.8%	0 (0%)	0% - 1.1%	>0.9	18 (1.9%)	1.2% - 2.9%	3 (1.1%)	0.4% - 3.2%	0.6	8 (1.0%)	0.5% - 2%	3 (3.4%)	1.2% - 9.7%	0.092	9 (0.7%)	0.4% - 1.3%	2 (2.6%)	0.7% - 9%	0.12	4 (0.3%)	0.1% - 0.8%	1 (1.2%)	0.2% - 6.5%	0.3	2 (0.2%)	0.1% - 0.7%	0 (0%)	0% - 8.4%	>0.9	3 (0.2%)	0.1% - 0.7%	1 (2.1%)	0.4% - 10.9%	0.14	2 (0.1%)	0% - 0.4%	0 (0%)	0% - 6.6%	>0.9	3 (0.1%)	0% - 0.3%	0 (0%)	0% - 2.8%	>0.9	0 (0%)	0% - 0.1%	0 (0%)	0% - 4.3%
Influ_A/H0, n (%)	0 (0%)	0% - 0.4%	0 (0%)	0% - 1.1%	NA	0 (0%)	0% - 0.4%	0 (0%)	0% - 1.4%	NA	0 (0%)	0% - 0.5%	0 (0%)	0% - 4.2%	NA	0 (0%)	0% - 0.3%	0 (0%)	0% - 4.8%	NA	0 (0%)	0% - 0.3%	0 (0%)	0% - 4.4%	NA	0 (0%)	0% - 0.4%	0 (0%)	0% - 8.4%	NA	0 (0%)	0% - 0.3%	0 (0%)	0% - 7.4%	NA	0 (0%)	0% - 0.2%	0 (0%)	0% - 6.6%	NA	0 (0%)	0% - 0.1%	0 (0%)	0% - 2.8%	NA	0 (0%)	0% - 0.1%	0 (0%)	0% - 4.3%
InflA/2008, n (%)	0 (0%)	0% - 0.4%	0 (0%)	0% - 1.1%	NA	2 (0.2%)	0.1% - 0.8%	1 (0.4%)	0.1% - 2.1%	0.5	0 (0%)	0% - 0.5%	0 (0%)	0% - 4.2%	NA	0 (0%)	0% - 0.3%	0 (0%)	0% - 4.8%	NA	0 (0%)	0% - 0.3%	0 (0%)	0% - 4.4%	NA	0 (0%)	0% - 0.4%	1 (2.4%)	0.4% - 12.3%	0.038	0 (0%)	0% - 0.3%	0 (0%)	0% - 7.4%	NA	0 (0%)	0% - 0.2%	0 (0%)	0% - 6.6%	NA	0 (0%)	0% - 0.1%	0 (0%)	0% - 2.8%	NA	0 (0%)	0% - 0.1%	0 (0%)	0% - 4.3%
InflA(NSD), n (%)	0 (0%)	0% - 0.4%	0 (0%)	0% - 1.1%	NA	0 (0%)	0% - 0.4%	0 (0%)	0% - 1.4%	NA	0 (0%)	0% - 0.5%	1 (1.1%)	0.2% - 6.2%	0.1	0 (0%)	0% - 0.3%	0 (0%)	0% - 4.8%	NA	0 (0%)	0% - 0.3%	0 (0%)	0% - 4.4%	NA	0 (0%)	0% - 0.4%	0 (0%)	0% - 8.4%	NA	0 (0%)	0% - 0.3%	0 (0%)	0% - 7.4%	NA	0 (0%)	0% - 0.2%	0 (0%)	0% - 6.6%	NA	0 (0%)	0% - 0.1%	0 (0%)	0% - 2.8%	NA	0 (0%)	0% - 0.1%	0 (0%)	0% - 4.3%
InfluenzaB, n (%)	0 (0%)	0% - 0.4%	0 (0%)	0% - 1.1%	NA	1 (0.1%)	0% - 0.6%	0 (0%)	0% - 1.4%	>0.9	0 (0%)	0% - 0.5%	0 (0%)	0% - 4.2%	NA	0 (0%)	0% - 0.3%	0 (0%)	0% - 4.8%	NA	0 (0%)	0% - 0.3%	0 (0%)	0% - 4.4%	NA	0 (0%)	0% - 0.4%	0 (0%)	0% - 8.4%	NA	0 (0%)	0% - 0.3%	0 (0%)	0% - 7.4%	NA	0 (0%)	0% - 0.2%	0 (0%)	0% - 6.6%	NA	0 (0%)	0% - 0.1%	0 (0%)	0% - 2.8%	NA	0 (0%)	0% - 0.1%	0 (0%)	0% - 4.3%
Mycoplasma, n (%)	0 (0%)	0% - 0.4%	0 (0%)	0% - 1.1%	NA	1 (0.1%)	0% - 0.6%	0 (0%)	0% - 1.4%	>0.9	0 (0%)	0% - 0.5%	1 (1.1%)	0.2% - 6.2%	0.1	0 (0%)	0% - 0.3%	0 (0%)	0% - 4.8%	NA	0 (0%)	0% - 0.3%	0 (0%)	0% - 4.4%	NA	0 (0%)	0% - 0.4%	0 (0%)	0% - 8.4%	NA	0 (0%)	0% - 0.3%	0 (0%)	0% - 7.4%	NA	0 (0%)	0% - 0.2%	0 (0%)	0% - 6.6%	NA	0 (0%)	0% - 0.1%	0 (0%)	0% - 2.8%	NA	0 (0%)	0% - 0.1%	0 (0%)	0% - 4.3%
Parainfl_1, n (%)	24 (2.2%)	1.5% - 3.3%	1 (0.3%)	0.1% - 1.6%	0.018	25 (2.6%)	1.8% - 3.8%	0 (0%)	0% - 1.4%	0.007	2 (0.3%)	0.1% - 0.9%	0 (0%)	0% - 4.2%	>0.9	0 (0%)	0% - 0.3%	1 (1.3%)	0.2% - 7%	0.056	0 (0%)	0% - 0.3%	1 (1.2%)	0.2% - 6.5%	0.062	1 (<0.1%)	0% - 0.5%	0 (0%)	0% - 8.4%	>0.9	0 (0%)	0% - 0.3%	0 (0%)	0% - 7.4%	NA	1 (<0.1%)	0% - 0.3%	0 (0%)	0% - 6.6%	>0.9	1 (<0.1%)	0% - 0.2%	0 (0%)	0% - 2.8%	>0.9	0 (0%)	0% - 0.1%	0 (0%)	0% - 4.3%
Parainfl_2, n (%)	0 (0%)	0% - 0.4%	4 (1.2%)	0.5% - 3%	0.003	1 (0.1%)	0% - 0.6%	29 (11%)	7.6% - 14.9%	<0.001	0 (0%)	0% - 0.5%	0 (0%)	0% - 4.2%	NA	0 (0%)	0% - 0.3%	0 (0%)	0% - 4.8%	NA	0 (0%)	0% - 0.3%	1 (1.2%)	0.2% - 6.5%	0.062	0 (0%)	0% - 0.4%	3 (7.1%)	2.5% - 19%	<0.001	0 (0%)	0% - 0.3%	0 (0%)	0% - 7.4%	NA	1 (<0.1%)	0% - 0.3%	0 (0%)	0% - 6.6%	>0.9	0 (0%)	0% - 0.1%	1 (0.8%)	0.1% - 4.2%	0.044	0 (0%)	0% - 0.1%	0 (0%)	0% - 4.3%
Parainfl_3, n (%)	61 (5.7%)	4.5% - 7.3%	24 (7.1%)	4.8% - 10.3%	0.4	27 (2.8%)	1.9% - 4%	7 (2.6%)	1.3% - 5.2%	0.8	1 (0.1%)	0% - 0.7%	4 (4.6%)	1.8% - 11.2%	<0.001	4 (0.3%)	0.1% - 0.8%	2 (2.6%)	0.7% - 9%	0.04	2 (0.2%)	0% - 0.6%	3 (3.6%)	1.2% - 10.1%	0.002	2 (0.2%)	0.1% - 0.7%	1 (2.4%)	0.4% - 12.3%	0.11	2 (0.2%)	0% - 0.6%	1 (2.1%)	0.4% - 10.9%	0.11	2 (0.1%)	0% - 0.4%	0 (0%)	0% - 6.6%	>0.9	3 (0.1%)	0% - 0.3%	1 (0.8%)	0.1% - 4.2%	0.2	5 (0.2%)	0.1% - 0.5%	1 (1.2%)	0.2% - 6.3%
Parainfl_4, n (%)	7 (0.7%)	0.3% - 1.3%	26 (7.6%)	5.3% - 11%	<0.001	4 (0.4%)	0.2% - 1.1%	17 (6.3%)	4% - 9.8%	<0.001	1 (0.1%)	0% - 0.7%	2 (2.3%)	0.6% - 8%	0.029	0 (0%)	0% - 0.3%	1 (1.3%)	0.2% - 7%	0.056	0 (0%)	0% - 0.3%	1 (1.2%)	0.2% - 6.5%	0.062	0 (0%)	0% - 0.4%	0 (0%)	0% - 8.4%	NA	0 (0%)	0% - 0.3%	0 (0%)	0% - 7.4%	NA	0 (0%)	0% - 0.2%	0 (0%)	0% - 6.6%	NA	0 (0%)	0% - 0.1%	1 (0.8%)	0.1% - 4.2%	0.044	0 (0%)	0% - 0.1%	0 (0%)	0% - 4.3%
1 CI = Confidence Interval
2 Pearson’s Chi-squared test; Fisher’s exact test
[truncated: 6 more columns]
